# Supplementary material for: Transcriptome-Wide N6-Methyladenosine (m6A) Profiling of Susceptible and Resistant Wheat Varieties Reveals the Involvement of Variety-Specific m6A Modification Involved in Virus-Host Interaction Pathways
Source: Front Microbiol. 2021 May 26;12:656302. doi: 10.3389/fmicb.2021.656302 (PMC8187603; doi:10.3389/fmicb.2021.656302)
Supplement: Supplementary Table 4 — The sequences of the primers used in these experiments. [file Table_4.xlsx]

## Sheet: Sheet1
Table S4 The primers used in this study
primer name	Primer sequence (5' to 3')
qRT-PCR of TaCDC	CAAATACGCCATCAGGGAGAACATC
	CGCTGCCGAAACCACGA GAC
qRT-PCR of TraesCS7B02G446900.1	CTTCGCCTCCAGCATCTACC
	CAGCTCGTCCTTGTCGTACT
qRT-PCR of TraesCS7A02G267400.1	AGCTTTGGTTGGTGAGGGTT
	CGTAGGCCAGTAAGCGTTGA
qRT-PCR of TraesCS1B02G175900.1	ACATACAGCTTTGGCGTAGAA
	AGTGCACAGAAGTGCTATCTC
qRT-PCR of TraesCS5B02G474500.1	GGGAAGAACGACAGGAGGAAG
	CTTGCGCTTGGAGATGGACT
qRT-PCR of TraesCS5B02G447100.1	TGGCAAACAGGAGTCTCAGT
	TTCAAGCCATCCGCAAAAGC
qRT-PCR of TraesCS7D02G341100.1	TCAGGCACAGTTCCTCCAAC
	TGACACCACCGAATGCGTTA
qRT-PCR of TraesCS2D02G321400.1	GTGACCCTAAAACCGGAGCA
	CATCCGTCAGTCTCCCCTTG
qRT-PCR of TraesCS1D02G381400.1	GCTACAACTGTTGGACCCGA
	CTGCCCCATCCACAAGATGT
qRT-PCR of TraesCS2A02G312600.1	GTCCGCTTGGTGTTGTTTCC
	CCGGAGAAGAACTGAACCC
qRT-PCR of TraesCS1D02G176900.1	AGGGGGACATGAGAGGTCA
	CCCACCTTCACACAACTCCA
